# Supplementary material for: Further Delineation of Duplications of ARX Locus Detected in Male Patients with Varying Degrees of Intellectual Disability
Source: Int J Mol Sci. 2022 Mar 13;23(6):3084. doi: 10.3390/ijms23063084 (PMC8955779; doi:10.3390/ijms23063084)
Supplement: Supplementary file 1 [file ijms-23-03084-s001.zip]

Archive with 2 entries (2 files):
- Supplementary Figure S1.pdf
- Supplementary materials. docx.pdf
